# Supplementary material for: Prevalence and Characteristics of Novel Pathogenic Leptospira Species in Bats in Yunnan Province, China
Source: Microorganisms. 2023 Jun 20;11(6):1619. doi: 10.3390/microorganisms11061619 (PMC10304405; doi:10.3390/microorganisms11061619)
Supplement: Supplementary file 1 [file microorganisms-11-01619-s001.zip › Table S1.xlsx]

## Sheet: Sheet1
Table S1. Primer sequences for the amplification of pathogenic Leptospira-related genes
Target gene	Primer	Sequences （5’→3’）	Product length (bp)	Reference
COI	VF1d_t1	TGTAAAACGACGGCCAGTTCTCAACCAACCACAARGAYATYGG	658	[1]
	VR1d_t1	CAGGAAACAGCTATGACTAGACTTCTGGGTGGCCRAARAAYCA
rrs	rrs-1F	GGCGGCGCGTCTTAAACATG	1100	[2]
	rrs-1R	GTACAAGGTCCGGGAACGTA
	rrs-2F	CAAGTCAAGCGGAGTAGCAA
	rrs-2R	GCGAGTTGGCTACCCTTTGT
flaB	flaB-1F	TCTCACCGTTCTCTAAAGTTCAAC	730	[3]
	flaB-1R	CTGAATTCGGTTTCATATTTGCC
	flaB-2F	TGTGCACAAGACGATGAAAGC		[4]
	flaB-2R	AACATTGCCGTACCACTCTG
secY	secY-1F	GAAGGWCTTCTCGGAATGGTGG	1100	[2]
	secY-1R	CCKTCCCTTAATTTTAGACTTCTTC
	secY-2F	GCKCTYGGRATYATGCCTTA
	secY-2R	TTCATRAAGCCTTCRTAATTTCTCA
LipL32	LipL32-1F	ATCTCCGYTGCACTCTTTGCA	720	[5]
	LipL32-1R	TCTTCRGCDGCKATAGCTTG
	LipL32-2F	TGCACTCTTTGCAAGCATTA
	LipL32-2R	CARTTCTTCAGGATTTGAGTGG
[1]Ivanova, N.V.; Zemlak, T.S.; Hanner, R.H.; Hebert, P.D.N. Universal primer cocktails for fish DNA barcoding. Mol. Ecol. Notes 2007, 7, 544–548 . https://doi.org/10.1111/j.1471-8286.2007.01748.x. [2]Shao, J.-W.; Wei, Y.-H.; Yao, X.-Y.; Chen, H.-Y.; Liu, H.; Sun, J.; Chen, S.-Y. Pathogenic Leptospira Species Are Widely Disseminated among Wild Rodents in Urban Areas of Guangzhou, Southern China. …
