# Supplementary material for: Prevalence and Characteristics of Novel Pathogenic Leptospira Species in Bats in Yunnan Province, China
Source: Microorganisms. 2023 Jun 20;11(6):1619. doi: 10.3390/microorganisms11061619 (PMC10304405; doi:10.3390/microorganisms11061619)
Supplement: Supplementary file 1 [file microorganisms-11-01619-s001.zip › Table S2.xlsx]

## Sheet: Sheet1
Table S2.Accession and information of sequences used for rrs
No.	Species	Strain	Location	Host	Host order	Accession
1	Leptospira mayottensis	200901116	Mayotte	Homo sapiens	Primates	KJ847187
2	Leptospira weilii	Celledoni	USA			AY631877
3	Leptospira borgpetersenii	CRAN13	Mexico	Mus musculus	Rodentia	HM776722
4	Leptospira alexanderi	L 60	USA			NR_043047
5	Leptospira interrogans	SK1	Saint Kitts and Nevis:Basseterre	Canis lupus familiaris	Carnivora	CP048830
6	Leptospira interrogans	Norma	Brazil	cattle	Artiodactyla	CP012603
7	Leptospira kirschneri	Erinaceus Auritus 670	Brazil			FJ154560
8	Leptospira kirschneri	TAN-JK-14K	Tanzania	Tachyoryctes splendens	Rodentia	KX013391
9	Leptospira noguchii	barbudensis	Barbados	Amphibia		CP091967
10	Leptospira adleri	CES	Colombia	soil		MK688976
11	Leptospira genomosp. 1	79601	USA			AY631881
12	Leptospira barantonii	CES	Colombia	soil		MK791625
13	Leptospira ellisii	CES	Colombia	soil		MK757997
14	Leptospira saintgironsiae	CES	Colombia	soil		MN047234
15	Leptospira neocaledonica	CES	Colombia	soil		MK791630
16	Leptospira johnsonii	CES	Colombia	soil of rice field		MN062721
17	Leptospira licerasiae	VAR 010	Peru	Homo sapiens	Primates	NR_044310
18	Leptospira wolffii	Khorat-H2	Thailand	Homo sapiens	Primates	NR_044042
19	Leptospira haakeii	CES	Colombia	soil		MK791632
20	Leptospira hartskeerlii	CES	Colombia	soil		MK791631
21	Leptospira venezuelensis	CES	Colombia	Homo sapiens	Primates	MK688379
22	Leptospira inadai	10	USA			NR_115296
23	Leptospira broomii	DB47	Germany			JQ988850
24	Leptospira fletcheri	CES	Colombia	water		MN060998
25	Leptospira perolatii	CES	Colombia	soil		MK791629
26	Leptospira macculloughii	CES	Colombia	soil		MK791638
27	Leptospira yanagawae	Sao Paulo	USA			NR_115293
28	Leptospira levettii	CES	Colombia	soil		MK791641
29	Leptospira brenneri	CES	Colombia	soil		MK791639
30	Leptospira harrisiae	CES	Colombia	soil		MK791640
31	Leptospira vanthielii	WaZ Holland	USA			NR_115297
32	Leptospira wolbachii	CDC	USA			NR_043046
33	Leptospira biflexa	Patoc 1	USA			NR_043043
34	Leptospira terpstrae	LT 11-33	USA			NR_115294
35	Leptospira idonii	Eri-1	Japan	water		NR_114336
36	Turneriella parva	H	USA			NR_042827
37	Leptonema illini	3055	USA			NR_043139
