# Supplementary material for: Prevalence and Characteristics of Novel Pathogenic Leptospira Species in Bats in Yunnan Province, China
Source: Microorganisms. 2023 Jun 20;11(6):1619. doi: 10.3390/microorganisms11061619 (PMC10304405; doi:10.3390/microorganisms11061619)
Supplement: Supplementary file 1 [file microorganisms-11-01619-s001.zip › Table S3.xlsx]

## Sheet: Sheet1
Table S3. Accession and information of sequences used for MLST
No.	Leptospira species	Strain	Location	Host	Host order	secY	LipL32	flaB
1	Leptospira alexanderi	56643	China: Yunnan	Bos taurus	Artiodactyla	NZ_JQGU01000042	NZ_JQGU01000141	NZ_JQGU01000083
2	Leptospira alexanderi	56640	China: Yunnan	Homo sapiens	Primates	NZ_JQGV01000121	NZ_JQGV01000178	NZ_JQGV01000162
3	Leptospira alstonii	56668	China	Pelophylax nigromaculatus	Anura	NZ_JQRT01000007	NZ_JQRT01000072	NZ_JQRT01000020
4	Leptospira alstonii	80-412	China	frog	Anura	NZ_AOHD02000041	NZ_AOHD02000048	NZ_AOHD02000044
5	Leptospira borgpetersenii	FMAS_AP4	Sri Lanka:Anuradhapura	Homo sapiens	Primates	NZ_CP072626	NZ_CP072626	NZ_CP072626
6	Leptospira borgpetersenii	4-I	Russia: Irkutsk	Sorex tundrensis	Eulipotyphla	NZ_CP102682	NZ_CP102682	NZ_CP102682
7	Leptospira borgpetersenii	Precious	New Zealand	Canis lupus familiaris	Carnivora	NZ_JADDXI010000439	NZ_JADDXI010000055	NZ_JADDXI010000291
8	Leptospira borgpetersenii	R6L	Saint Kitts and Nevis	Rattus rattus		NZ_CP047520	NZ_CP047520	NZ_CP047520
9	Leptospira inadai	10	USA	Homo sapiens	Primates	NZ_AHMM02000015	NZ_AHMM02000017	NZ_AHMM02000015
10	Leptospira interrogans	NEG7	Brazil: Pelotas	Canis lupus familiaris	Carnivora	NZ_CP093938	NZ_CP093938	NZ_CP093938
11	Leptospira interrogans	KR40	Italy	equine	Perissodactyla	NZ_CP096129	NZ_CP096129	NZ_CP096129
12	Leptospira interrogans	FMAS_AP5	Sri Lanka:Anuradhapura	Homo sapiens	Primates	NZ_CP092161	NZ_CP092161	NZ_CP092161
13	Leptospira interrogans	56639	China: Yunnan	Homo sapiens	Primates	NZ_JQPR01000051	NZ_JQPR01000015	NZ_JQPR01000017
14	Leptospira interrogans	56630	China: Yunnan	Rattus	Rodentia	NZ_JQPN01000006	NZ_JQPN01000054	NZ_JQPN01000059
15	Leptospira interrogans	R123	Malaysia	Rattus rattus	Rodentia	NZ_MCLW01000010	NZ_MCLW01000069	NZ_MCLW01000201
16	Leptospira interrogans	PigK151	USA:Iowa	Sus scrofa domesticus	Artiodactyla	NZ_CP011410	NZ_CP011410	NZ_CP011410
17	Leptospira interrogans	L53	Brazil:Parana	bovine	Artiodactyla	NZ_CP043041	NZ_CP043041	NZ_CP043041
18	Leptospira interrogans	Pom_str68	USA	Mephitiade sp.	Carnivora	NZ_JADHZW010000039	NZ_JADHZW010000038	NZ_JADHZW010000011
19	Leptospira interrogans serovar Manilae	UP-MMC-NIID LP	Japan: Okinawa	Mus musculus	Rodentia	NZ_CP011931	NZ_CP011931	NZ_CP011931
20	Leptospira kirschneri	1051	Barbados	Canis lupus familiaris	Carnivora	NZ_AHML02000023	NZ_AHML02000028	NZ_AHML02000027
21	Leptospira kirschneri	3522 CT	Indonesia: Jakarta, Java	Chiroptera	Chiroptera	NZ_AHMN02000005	NZ_AHMN02000008	NZ_AHMN02000004
22	Leptospira kirschneri	UCR5RB1	Brazil: Rio de Janeiro	horse	Perissodactyla	NZ_MVIS01000017	NZ_MVIS01000016	NZ_MVIS01000002
23	Leptospira kirschneri	RM52	USA: Iowa	Sus scrofa domesticus	Artiodactyla	NZ_AHMJ02000004	NZ_AHMJ02000007	NZ_AHMJ02000010
24	Leptospira kirschneri	2008720114	Croatia	Rodentia	Rodentia	NZ_AKXD02000004	NZ_AKXD02000022	NZ_AKXD02000001
25	Leptospira kirschneri serovar Pomona	M110/06	Brazil: Mato Grosso do Sul	fox		NZ_MVIT01000062	NZ_MVIT01000057	NZ_MVIT01000072
26	Leptospira licerasiae	MMD4847	Peru: Iquitos	Chiroptera	Chiroptera	NZ_AHOM02000010	NZ_AHOM02000008	NZ_AHOM02000004
27	Leptospira mayottensis	200901116	Mayotte	Homo sapiens	Primates	NZ_CP024871	NZ_CP024871	NZ_CP024871
28	Leptospira mayottensis	MDI272	Mayotte:Tsoundzou	Tenrecid mammals		NZ_CP030147	NZ_CP030147	NZ_CP030147
29	Leptospira noguchii	56183	USA	Armadillo	Isopoda	NZ_JQRB01000039	NZ_JQRB01000006	NZ_JQRB01000152
30	Leptospira noguchii	201601331	Venezuela	Homo sapiens	Primates	NZ_CP091962	NZ_CP091962	NZ_CP091962
31	Leptospira noguchii	56682	China	Sus scrofa	Artiodactyla	NZ_JQRF01000117	NZ_JQRF01000026	NZ_JQRF01000017
32	Leptospira noguchii	56190	Nicaragua	Weasel	Carnivora	NZ_JQRD01000142	NZ_JQRD01000091	NZ_JQRD01000062
33	Leptospira noguchii	CZ214	Panama: Canal Zone	Didelphis marsupialis	Didelphimorphia	NZ_AKWY02000014	NZ_AKWY02000024	NZ_AKWY02000016
34	Leptospira noguchii	barbudensis	Barbados	Amphibia		NZ_CP091967	NZ_CP091967	NZ_CP091967
35	Leptospira santarosai	U164	Brazil: Rio de Janeiro	Bovine	Artiodactyla	NZ_CP028370	NZ_CP028370	NZ_CP028370
36	Leptospira santarosai	56215	Panama	Homo sapiens	Primates	NZ_JQRK01000056	NZ_JQRK01000081	NZ_JQRK01000201
37	Leptospira santarosai	56163	USA	Procyon lotor	Carnivora	NZ_JQRG01000010	NZ_JQRG01000060	NZ_JQRG01000047
38	Leptospira santarosai	CBC1531	Peru: slaughterhouse in Iquitos	Bubalus sp.	Artiodactyla	NZ_APGN01000005	NZ_APGN01000076	NZ_APGN01000144
39	Leptospira santarosai	2ACAP	Brazil	Capybara	Rodentia	NZ_MTSS01000001	NZ_MTSS01000011	NZ_MTSS01000003
40	Leptospira santarosai	ST188	Trinidad and Tobago: Trinidad	Canis lupus familiaris	Carnivora	NZ_AOHA02000009	NZ_AOHA02000058	NZ_AOHA02000048
41	Leptospira weilii	CUD13	Thailand: Nan province	Canis lupus familiaris	Carnivora	NZ_CP040843	NZ_CP040843	NZ_CP040843
42	Leptospira weilii	FMAS_RT1	Sri Lanka:Rathnapura	Homo sapiens	Primates	NZ_CP092206	NZ_CP092206	NZ_CP092206
43	Leptospira tipperaryensis	GWTS#1	Ireland: County Tipperary	Crocidura russula		NZ_CP015217	NZ_CP015217	NZ_CP015217
44	Leptospira adleri	FH2-B-C1	New Caledonia	Soil		NZ_NPDV01000004	NZ_NPDV01000002	NZ_NPDV01000001
45	Leptospira barantonii	201702444	Malaysia	Soil		NZ_RQGN01000059	NZ_RQGN01000105	NZ_RQGN01000007
46	Leptospira barantonii	FH4-C-A1	New Caledonia	Soil		NZ_NPDS01000001	NZ_NPDS01000006	NZ_NPDS01000008
47	Leptospira ellisii	ATI7-C-A3	New Caledonia	Soil		NZ_NPEH01000409	NZ_NPEH01000464	NZ_NPEH01000466
48	Leptospira kmetyi	LS 001/16	Malaysia	Soil		NZ_CP033614	NZ_CP033614	NZ_CP033614
49	Leptospira stimsonii	201702407	Malaysia	Water		NZ_RQGT01000067	NZ_RQGT01000137	NZ_RQGT01000096
50	Leptospira yasudae	201702418	Malaysia	Soil		NZ_RQGS01000016	NZ_RQGS01000044	NZ_RQGS01000009
51	Leptospira yasudae	201702445	Malaysia	Water		NZ_RQGM01000044	NZ_RQGM01000076	NZ_RQGM01000035
