# Supplementary material for: Prevalence and Characteristics of Novel Pathogenic Leptospira Species in Bats in Yunnan Province, China
Source: Microorganisms. 2023 Jun 20;11(6):1619. doi: 10.3390/microorganisms11061619 (PMC10304405; doi:10.3390/microorganisms11061619)
Supplement: Supplementary file 1 [file microorganisms-11-01619-s001.zip › Table S4.xlsx]

## Sheet: Sheet1
Table S4 Frequency of molecular detection of leptospirosis pathogens in bats collected in Yunnan
Genus	Species	Feeding habitst	Location	Number	Positive sample (frequency)
Rousettus	Rousettus leschenaultii	Frugivores	WD、JP	106	17(16.04%)
Cynopterus	Cynopterus sphinx	Frugivores	WD	5	0
Eonycteris	Eonycteris spelaea	Frugivores	JP	6	0
Hipposideros	Hipposideros armiger	Insectivores	ML、NJ	36	0
	Hipposideros pomona	Insectivores	ML、CX	65	0
Rhinolophus	Rhinolophus thomasi	Insectivores	ML、NJ	18	0
	Rhinolophus pearsonii	Insectivores	ML、NJ	25	0
	Rhinolophus marshalli	Insectivores	CX	4	0
	Rhinolophus pusillus	Insectivores	CX	9	0
	Rhinolophus stheno	Insectivores	CX	2	0
Total				276	17(6.16%)
